# Supplementary material for: Enhancing Influenza Detection through Integrative Machine Learning and Nasopharyngeal Metabolomic Profiling: A Comprehensive Study
Source: Diagnostics (Basel). 2024 Oct 4;14(19):2214. doi: 10.3390/diagnostics14192214 (PMC11476346; doi:10.3390/diagnostics14192214)
Supplement: Supplementary file 1 [file diagnostics-14-02214-s001.zip]

Archive with 1 entries (1 files):
- diagnostics-3201210-supplementary.pdf
